# Supplementary material for: Tumor Cell-Specific Retention and Photodynamic Action of Erlotinib-Pyropheophorbide Conjugates
Source: Int J Mol Sci. 2022 Sep 21;23(19):11081. doi: 10.3390/ijms231911081 (PMC9569946; doi:10.3390/ijms231911081)
Supplement: Supplementary file 1 [file ijms-23-11081-s001.zip]

Archive with 1 entries (1 files):
- ijms-1908827-supplementary.pdf
